# Supplementary material for: Type material of South American Pimpla Fabricius, 1804 (Hymenoptera, Ichneumonidae) housed in the Instituto Fundación Miguel Lillo, Argentina
Source: Zookeys. 2026 Jun 3;1281:147–70. doi: 10.3897/zookeys.1281.194880 (PMC13254551; doi:10.3897/zookeys.1281.194880)
Supplement: XML Treatment for Pimpla [file zookeys.1281.194880-treatment1.xml]

<!DOCTYPE tp:taxon-treatment
  PUBLIC "-//TaxonX//DTD Taxonomic Treatment Publishing DTD v0 20100105//EN" "tax-treatment-NSO.dtd">
<tp:taxon-treatment xmlns:tp="http://www.plazi.org/taxpub"><tp:treatment-meta><kwd-group><label>Taxon classification</label><kwd>
                <named-content content-type="kingdom">Animalia</named-content>
              </kwd><kwd>
                <named-content content-type="order">Hymenoptera</named-content>
              </kwd><kwd>
                <named-content content-type="family">Ichneumonidae</named-content>
              </kwd></kwd-group><mixed-citation publication-type="journal"><person-group><name><surname>Pádua</surname><given-names>Diego G.</given-names></name><name><surname>Pérez</surname><given-names>Emilia C.</given-names></name><name><surname>Araujo</surname><given-names>Rodrigo O.</given-names></name></person-group><article-title>Type material of South American <italic><tp:taxon-name><tp:taxon-name-part taxon-name-part-type="genus" reg="Pimpla">Pimpla</tp:taxon-name-part></tp:taxon-name></italic> Fabricius, 1804 (<tp:taxon-name><tp:taxon-name-part taxon-name-part-type="order" reg="Hymenoptera">Hymenoptera</tp:taxon-name-part></tp:taxon-name>, <tp:taxon-name><tp:taxon-name-part taxon-name-part-type="family" reg="Ichneumonidae">Ichneumonidae</tp:taxon-name-part></tp:taxon-name>) housed in the Instituto Fundación Miguel Lillo, Argentina</article-title><source>Zookeys</source><day>03</day><month>06</month><year>2026</year><volume>1281</volume><fpage>147</fpage><lpage>170</lpage><pub-id pub-id-type="doi">10.3897/zookeys.1281.194880</pub-id></mixed-citation></tp:treatment-meta><tp:nomenclature><tp:taxon-name><object-id xmlns:xlink="http://www.w3.org/1999/xlink" content-type="arpha" xlink:type="simple">2FD49399-8080-5B15-A185-0B6B3EE17024</object-id>
                    		<tp:taxon-name-part taxon-name-part-type="genus" reg="Pimpla">Pimpla</tp:taxon-name-part>
                    	</tp:taxon-name><tp:taxon-authority>Fabricius, 1804</tp:taxon-authority><tp:nomenclature-citation-list><tp:nomenclature-citation><tp:taxon-name>
                  <tp:taxon-name-part taxon-name-part-type="genus" reg="Pimpla">Pimpla</tp:taxon-name-part>
                </tp:taxon-name><comment> Fabricius, 1804: 112. Type species: <tp:taxon-name><tp:taxon-name-part taxon-name-part-type="genus" reg="Ichneumon">Ichneumon</tp:taxon-name-part> <tp:taxon-name-part taxon-name-part-type="species" reg="instigator">instigator</tp:taxon-name-part></tp:taxon-name> Fabricius, 1793 (= <tp:taxon-name><tp:taxon-name-part taxon-name-part-type="genus" reg="Ichneumon">Ichneumon</tp:taxon-name-part> <tp:taxon-name-part taxon-name-part-type="species" reg="hypochondriaca">hypochondriaca</tp:taxon-name-part></tp:taxon-name> Retzius, 1783), by subsequent designation (Opinion 159, <xref ref-type="bibr" rid="B15">International Commission on Zoological Nomenclature 1945</xref>: 282).</comment></tp:nomenclature-citation></tp:nomenclature-citation-list></tp:nomenclature><tp:treatment-sec sec-type="Generic synonymy"><title>Generic synonymy.</title><p>The generic concept of <italic><tp:taxon-name><tp:taxon-name-part taxon-name-part-type="genus" reg="Pimpla">Pimpla</tp:taxon-name-part></tp:taxon-name></italic> adopted here follows the broad circumscription currently used for <tp:taxon-name><tp:taxon-name-part taxon-name-part-type="tribe" reg="Pimplini">Pimplini</tp:taxon-name-part></tp:taxon-name>, in which <italic><tp:taxon-name><tp:taxon-name-part taxon-name-part-type="genus" reg="Coccygomimus">Coccygomimus</tp:taxon-name-part></tp:taxon-name></italic> Saussure, 1892, <italic><tp:taxon-name><tp:taxon-name-part taxon-name-part-type="genus" reg="Habropimpla">Habropimpla</tp:taxon-name-part></tp:taxon-name></italic> Cameron, 1900, <italic><tp:taxon-name><tp:taxon-name-part taxon-name-part-type="genus" reg="Lissotheronia">Lissotheronia</tp:taxon-name-part></tp:taxon-name></italic> Cameron, 1905, <italic><tp:taxon-name><tp:taxon-name-part taxon-name-part-type="genus" reg="Phytodiaetoides">Phytodiaetoides</tp:taxon-name-part></tp:taxon-name></italic> Morley, 1913, <italic><tp:taxon-name><tp:taxon-name-part taxon-name-part-type="genus" reg="Pimplidea">Pimplidea</tp:taxon-name-part></tp:taxon-name></italic> Viereck, 1914, <italic><tp:taxon-name><tp:taxon-name-part taxon-name-part-type="genus" reg="Coelopimpla">Coelopimpla</tp:taxon-name-part></tp:taxon-name></italic> Brèthes, 1916, <italic><tp:taxon-name><tp:taxon-name-part taxon-name-part-type="genus" reg="Liotheronia">Liotheronia</tp:taxon-name-part></tp:taxon-name></italic> Enderlein, 1919, <italic><tp:taxon-name><tp:taxon-name-part taxon-name-part-type="genus" reg="Dihyboplax">Dihyboplax</tp:taxon-name-part></tp:taxon-name></italic> Enderlein, 1919, <italic><tp:taxon-name><tp:taxon-name-part taxon-name-part-type="genus" reg="Neogabunia">Neogabunia</tp:taxon-name-part></tp:taxon-name></italic> Brèthes, 1927, <italic><tp:taxon-name><tp:taxon-name-part taxon-name-part-type="genus" reg="Opodactyla">Opodactyla</tp:taxon-name-part></tp:taxon-name></italic> Seyrig, 1932, <italic><tp:taxon-name><tp:taxon-name-part taxon-name-part-type="genus" reg="Oxypimpla">Oxypimpla</tp:taxon-name-part></tp:taxon-name></italic> Noskiewicz &amp; Chudoba, 1951, and <italic><tp:taxon-name><tp:taxon-name-part taxon-name-part-type="genus" reg="Jamaicapimpla">Jamaicapimpla</tp:taxon-name-part></tp:taxon-name></italic> Mason, 1975 are treated as junior synonyms of <italic><tp:taxon-name><tp:taxon-name-part taxon-name-part-type="genus" reg="Pimpla">Pimpla</tp:taxon-name-part></tp:taxon-name></italic>. For full nomenclatural details, including type-species designations, see <xref ref-type="bibr" rid="B12">Gauld (1991)</xref> and <xref ref-type="bibr" rid="B21">Pádua et al. (2020)</xref>.</p></tp:treatment-sec><tp:treatment-sec sec-type="Diagnosis"><title>Diagnosis.</title><p><italic><tp:taxon-name><tp:taxon-name-part taxon-name-part-type="genus" reg="Pimpla">Pimpla</tp:taxon-name-part></tp:taxon-name></italic> can be distinguished from other genera by the following combination of characters: inner orbital margin weakly to distinctly concave above the antennal socket; clypeus entire, not divided by a transverse suture; malar space 0.35–1.4 × as long as the basal width of the mandible; mandible broad, with the upper tooth approximately subequal in length to the lower tooth; notauli weakly developed or absent, without a distinct anterior crest; propodeum with median longitudinal carinae absent to weakly traceable, and pleural carina usually present, although occasionally reduced or absent; fore wing 2.7–18.0 mm long; hind femur without ventral teeth; tarsal claws large and simple, lacking a basal lobe and without an enlarged flattened apical hair; metasoma densely punctate to nearly impunctate; and, in females, ovipositor nearly straight, with the apex never sharply decurved (<xref ref-type="bibr" rid="B22">Porter 1970</xref>).</p></tp:treatment-sec><ref-list><ref id="B15"><mixed-citation xmlns:xlink="http://www.w3.org/1999/xlink" xlink:type="simple">International Commission on Zoological Nomenclature [ICZN] (1945) Opinion 159. On the status of the names <italic><tp:taxon-name><tp:taxon-name-part taxon-name-part-type="genus">Ephialtes</tp:taxon-name-part></tp:taxon-name></italic> Schrank, 1802, <italic><tp:taxon-name><tp:taxon-name-part taxon-name-part-type="genus">Ichneumon</tp:taxon-name-part></tp:taxon-name></italic> Linnaeus, 1758, <italic><tp:taxon-name><tp:taxon-name-part taxon-name-part-type="genus">Pimpla</tp:taxon-name-part></tp:taxon-name></italic> Fabricius (1804–1805), and <italic><tp:taxon-name><tp:taxon-name-part taxon-name-part-type="genus">Ephialtes</tp:taxon-name-part></tp:taxon-name></italic> Gravenhorst, 1829 (Class <tp:taxon-name><tp:taxon-name-part taxon-name-part-type="class">Insecta</tp:taxon-name-part></tp:taxon-name>, Order <tp:taxon-name><tp:taxon-name-part taxon-name-part-type="order">Hymenoptera</tp:taxon-name-part></tp:taxon-name>). Opinions and Declarations Rendered by the International Commission on Zoological Nomenclature 2(29): 275–290. <ext-link xlink:href="10.5962/p.46726" ext-link-type="doi" xlink:type="simple">https://doi.org/10.5962/p.46726</ext-link></mixed-citation></ref><ref id="B12"><mixed-citation xmlns:xlink="http://www.w3.org/1999/xlink" xlink:type="simple">Gauld ID (1991) The <tp:taxon-name><tp:taxon-name-part taxon-name-part-type="family">Ichneumonidae</tp:taxon-name-part></tp:taxon-name> of Costa Rica I. Memoirs of the American Entomological Institute 47: 1–589.</mixed-citation></ref><ref id="B21"><mixed-citation xmlns:xlink="http://www.w3.org/1999/xlink" xlink:type="simple">Pádua DG, Fernandes DRR, Sääksjärvi IE (2020) <italic><tp:taxon-name><tp:taxon-name-part taxon-name-part-type="genus">Pimpla</tp:taxon-name-part></tp:taxon-name></italic> Fabricius, 1804 (<tp:taxon-name><tp:taxon-name-part taxon-name-part-type="family">Ichneumonidae</tp:taxon-name-part></tp:taxon-name>, <tp:taxon-name><tp:taxon-name-part taxon-name-part-type="subfamily">Pimplinae</tp:taxon-name-part></tp:taxon-name>) from Uruguay: a replacement name, new records, and an identification key to the species. ZooKeys 1007: 23–47. <ext-link xlink:href="10.3897/zookeys.1007.56328" ext-link-type="doi" xlink:type="simple">https://doi.org/10.3897/zookeys.1007.56328</ext-link></mixed-citation></ref><ref id="B22"><mixed-citation xmlns:xlink="http://www.w3.org/1999/xlink" xlink:type="simple">Porter CC (1970) A revision of the South American species of <italic><tp:taxon-name><tp:taxon-name-part taxon-name-part-type="genus">Coccygomimus</tp:taxon-name-part></tp:taxon-name></italic> (<tp:taxon-name><tp:taxon-name-part taxon-name-part-type="order">Hymenoptera</tp:taxon-name-part></tp:taxon-name>, <tp:taxon-name><tp:taxon-name-part taxon-name-part-type="family">Ichneumonidae</tp:taxon-name-part></tp:taxon-name>). Studia Entomologica 13: 1–192.</mixed-citation></ref></ref-list></tp:taxon-treatment>
