# Supplementary material for: Type material of South American Pimpla Fabricius, 1804 (Hymenoptera, Ichneumonidae) housed in the Instituto Fundación Miguel Lillo, Argentina
Source: Zookeys. 2026 Jun 3;1281:147–70. doi: 10.3897/zookeys.1281.194880 (PMC13254551; doi:10.3897/zookeys.1281.194880)
Supplement: XML Treatment for Pimpla golbachi [file zookeys.1281.194880-treatment4.xml]

<!DOCTYPE tp:taxon-treatment
  PUBLIC "-//TaxonX//DTD Taxonomic Treatment Publishing DTD v0 20100105//EN" "tax-treatment-NSO.dtd">
<tp:taxon-treatment xmlns:tp="http://www.plazi.org/taxpub"><tp:treatment-meta><kwd-group><label>Taxon classification</label><kwd>
                <named-content content-type="kingdom">Animalia</named-content>
              </kwd><kwd>
                <named-content content-type="order">Hymenoptera</named-content>
              </kwd><kwd>
                <named-content content-type="family">Ichneumonidae</named-content>
              </kwd></kwd-group><mixed-citation publication-type="journal"><person-group><name><surname>Pádua</surname><given-names>Diego G.</given-names></name><name><surname>Pérez</surname><given-names>Emilia C.</given-names></name><name><surname>Araujo</surname><given-names>Rodrigo O.</given-names></name></person-group><article-title>Type material of South American <italic><tp:taxon-name><tp:taxon-name-part taxon-name-part-type="genus" reg="Pimpla">Pimpla</tp:taxon-name-part></tp:taxon-name></italic> Fabricius, 1804 (<tp:taxon-name><tp:taxon-name-part taxon-name-part-type="order" reg="Hymenoptera">Hymenoptera</tp:taxon-name-part></tp:taxon-name>, <tp:taxon-name><tp:taxon-name-part taxon-name-part-type="family" reg="Ichneumonidae">Ichneumonidae</tp:taxon-name-part></tp:taxon-name>) housed in the Instituto Fundación Miguel Lillo, Argentina</article-title><source>Zookeys</source><day>03</day><month>06</month><year>2026</year><volume>1281</volume><fpage>147</fpage><lpage>170</lpage><pub-id pub-id-type="doi">10.3897/zookeys.1281.194880</pub-id></mixed-citation></tp:treatment-meta><tp:nomenclature><tp:taxon-name><object-id xmlns:xlink="http://www.w3.org/1999/xlink" content-type="arpha" xlink:type="simple">63F73E29-BD0E-595A-AEEF-4FDCA2EFA986</object-id>
                    		<tp:taxon-name-part taxon-name-part-type="genus" reg="Pimpla">Pimpla</tp:taxon-name-part> <tp:taxon-name-part taxon-name-part-type="species" reg="golbachi">golbachi</tp:taxon-name-part>
                    	</tp:taxon-name><tp:taxon-authority>(Porter, 1970)</tp:taxon-authority><tp:nomenclature-citation-list><tp:nomenclature-citation><tp:taxon-name><tp:taxon-name-part taxon-name-part-type="genus" reg="Ephialtes">Ephialtes</tp:taxon-name-part> <tp:taxon-name-part taxon-name-part-type="species" reg="kreibohmi">kreibohmi</tp:taxon-name-part></tp:taxon-name><comment> Blanchard, 1942; <italic>nomen nudum</italic> according to <xref ref-type="bibr" rid="B26">Townes and Townes (1966</xref>: 29).</comment></tp:nomenclature-citation><tp:nomenclature-citation><tp:taxon-name><tp:taxon-name-part taxon-name-part-type="genus" reg="Coccygomimus">Coccygomimus</tp:taxon-name-part> <tp:taxon-name-part taxon-name-part-type="species" reg="golbachi">golbachi</tp:taxon-name-part></tp:taxon-name><comment> Porter, 1970: 153. Holotype female, Argentina (<abbrev xmlns:xlink="http://www.w3.org/1999/xlink" xlink:title="Instituto Fundación Miguel Lillo" xlink:type="simple">IFML</abbrev>) (Fig. <xref ref-type="fig" rid="F3">3</xref>).</comment></tp:nomenclature-citation></tp:nomenclature-citation-list></tp:nomenclature><tp:treatment-sec sec-type="Diagnosis"><title>Diagnosis.</title><p>This species can be distinguished from the other Neotropical species of <italic><tp:taxon-name><tp:taxon-name-part taxon-name-part-type="genus" reg="Pimpla">Pimpla</tp:taxon-name-part></tp:taxon-name></italic> by the combination of the following character states: 1) laterotergite V 1.3 × longer than wide (Fig. <xref ref-type="fig" rid="F3">3B</xref>); 2) metasoma reddish (Fig. <xref ref-type="fig" rid="F3">3E</xref>); 3) mesosoma black with hind corners of mesopleuron and metapleuron brown (tegula white) (Fig. <xref ref-type="fig" rid="F3">3A</xref>); 4) legs reddish, except fore coxa often more or less broadly blackish basally, hind tibia sometimes slightly dusky, especially near apex, tarsi usually duller often slightly dusky on apical segment (Fig. <xref ref-type="fig" rid="F3">3A</xref>); 5) wings hyaline (Fig. <xref ref-type="fig" rid="F3">3A</xref>); 6) malar space 0.8–1.0 × the basal width of the mandible (0.6–0.9 × in male) (Fig. <xref ref-type="fig" rid="F3">3C</xref>); 7) tergite II shiny and with almost uniformly distributed large, deep, adjacent to reticulately confluent punctures, except narrowly smooth on apex (Fig. <xref ref-type="fig" rid="F3">3E</xref>); 8) female with ovipositor cylindrical, dorsal valve with apex without teeth and ventral valve with gently convex teeth on tip (Fig. <xref ref-type="fig" rid="F3">3D</xref>); 9) ovipositor sheath about 1.45–1.7 × as long as hind tibia (<xref ref-type="bibr" rid="B21">Pádua et al. 2020</xref>).</p><fig id="F3" position="float" orientation="portrait"><object-id xmlns:xlink="http://www.w3.org/1999/xlink" content-type="doi" xlink:type="simple">10.3897/zookeys.1281.194880.figure3</object-id><object-id xmlns:xlink="http://www.w3.org/1999/xlink" content-type="arpha" xlink:type="simple">DF4ECCE0-0C85-5C1D-8A2E-7399D37BB7D4</object-id><label>Figure 3.</label><caption><p><italic><tp:taxon-name><tp:taxon-name-part taxon-name-part-type="genus" reg="Pimpla">Pimpla</tp:taxon-name-part> <tp:taxon-name-part taxon-name-part-type="species" reg="golbachi">golbachi</tp:taxon-name-part></tp:taxon-name></italic> (Porter, 1970), female, holotype. <bold>A</bold>. Body, lateral view; <bold>B</bold>. Body, ventral view; <bold>C</bold>. Face, frontal view; <bold>D</bold>. Ovipositor, lateral view; <bold>E</bold>. Metasoma, dorsal view.</p></caption><graphic xmlns:xlink="http://www.w3.org/1999/xlink" xlink:href="zookeys-1281-147_article-194880__-g003.jpg" id="oo_1667727.jpg" position="float" orientation="portrait" xlink:type="simple"><uri content-type="original_file" xlink:type="simple">https://binary.pensoft.net/fig/1667727</uri></graphic></fig></tp:treatment-sec><tp:treatment-sec sec-type="Host"><title>Host.</title><p><italic><tp:taxon-name><tp:taxon-name-part taxon-name-part-type="genus" reg="Pectinophora">Pectinophora</tp:taxon-name-part> <tp:taxon-name-part taxon-name-part-type="species" reg="gossypiella">gossypiella</tp:taxon-name-part></tp:taxon-name></italic> (Saunders, 1844) (<tp:taxon-name><tp:taxon-name-part taxon-name-part-type="family" reg="Gelechiidae">Gelechiidae</tp:taxon-name-part></tp:taxon-name>); <italic><tp:taxon-name><tp:taxon-name-part taxon-name-part-type="genus" reg="Alabama">Alabama</tp:taxon-name-part> <tp:taxon-name-part taxon-name-part-type="species" reg="argillacea">argillacea</tp:taxon-name-part></tp:taxon-name></italic> (Hübner, 1818) (<tp:taxon-name><tp:taxon-name-part taxon-name-part-type="family" reg="Noctuidae">Noctuidae</tp:taxon-name-part></tp:taxon-name>); <italic><tp:taxon-name><tp:taxon-name-part taxon-name-part-type="genus" reg="Colias">Colias</tp:taxon-name-part> <tp:taxon-name-part taxon-name-part-type="species" reg="lesbia">lesbia</tp:taxon-name-part></tp:taxon-name></italic> (Fabricius, 1775) (<tp:taxon-name><tp:taxon-name-part taxon-name-part-type="family" reg="Pieridae">Pieridae</tp:taxon-name-part></tp:taxon-name>); <italic><tp:taxon-name><tp:taxon-name-part taxon-name-part-type="genus" reg="Diaphania">Diaphania</tp:taxon-name-part> <tp:taxon-name-part taxon-name-part-type="species" reg="hyalinata">hyalinata</tp:taxon-name-part></tp:taxon-name></italic> (Linnaeus, 1767) (<tp:taxon-name><tp:taxon-name-part taxon-name-part-type="family" reg="Pyralidae">Pyralidae</tp:taxon-name-part></tp:taxon-name>), and <italic><tp:taxon-name><tp:taxon-name-part taxon-name-part-type="genus" reg="Rhyacionia">Rhyacionia</tp:taxon-name-part> <tp:taxon-name-part taxon-name-part-type="species" reg="buoliana">buoliana</tp:taxon-name-part></tp:taxon-name></italic> (Denis &amp; Schiffermüller, 1775) (<tp:taxon-name><tp:taxon-name-part taxon-name-part-type="family" reg="Tortricidae">Tortricidae</tp:taxon-name-part></tp:taxon-name>) (<xref ref-type="bibr" rid="B30">Yu et al. 2016</xref>).</p></tp:treatment-sec><tp:treatment-sec sec-type="Distribution"><title>Distribution.</title><p>Argentina, Bolivia, Brazil, Colombia, Paraguay, and Uruguay.</p></tp:treatment-sec><tp:treatment-sec sec-type="Material examined"><title>Material examined.</title><p>Holotype, female. Argentina • Tucuman, Villa Nougues, 1250 m., XII.5–8.1964, C. Porter // <tp:taxon-name><tp:taxon-name-part taxon-name-part-type="genus" reg="Coccygomimus">Coccygomimus</tp:taxon-name-part> <tp:taxon-name-part taxon-name-part-type="species" reg="golbachi">golbachi</tp:taxon-name-part></tp:taxon-name> Porter, det. Porter // Type // Holotipo // Coleccion Inst. Fund. M. Lillo (4000) S.M. Tucuman, Tucuman, Argentina // THYM195.</p></tp:treatment-sec><tp:treatment-sec sec-type="Comments"><title>Comments.</title><p>This species belongs to the <italic><tp:taxon-name><tp:taxon-name-part taxon-name-part-type="genus" reg="Pimpla">Pimpla</tp:taxon-name-part> <tp:taxon-name-part taxon-name-part-type="species" reg="sodalis">sodalis</tp:taxon-name-part></tp:taxon-name></italic> species group (<italic>sensu</italic><xref ref-type="bibr" rid="B22">Porter 1970</xref>). The <italic><tp:taxon-name><tp:taxon-name-part taxon-name-part-type="genus" reg="Pimpla">P.</tp:taxon-name-part> <tp:taxon-name-part taxon-name-part-type="species" reg="sodalis">sodalis</tp:taxon-name-part></tp:taxon-name></italic> group is a small, structurally uniform taxon characterized by a strongly, closely punctate postpetiole and second metasomal tergite, and by the relatively long, narrow laterotergites II–III, contrasting with the much broader and shorter laterotergite IV and following (<xref ref-type="bibr" rid="B22">Porter 1970</xref>).</p></tp:treatment-sec><ref-list><ref id="B26"><mixed-citation xmlns:xlink="http://www.w3.org/1999/xlink" xlink:type="simple">Townes HK, Townes M (1966) A catalogue and reclassification of the Neotropic <tp:taxon-name><tp:taxon-name-part taxon-name-part-type="family">Ichneumonidae</tp:taxon-name-part></tp:taxon-name>. Memoirs of the American Entomological Institute 8: 1–367.</mixed-citation></ref><ref id="B21"><mixed-citation xmlns:xlink="http://www.w3.org/1999/xlink" xlink:type="simple">Pádua DG, Fernandes DRR, Sääksjärvi IE (2020) <italic><tp:taxon-name><tp:taxon-name-part taxon-name-part-type="genus">Pimpla</tp:taxon-name-part></tp:taxon-name></italic> Fabricius, 1804 (<tp:taxon-name><tp:taxon-name-part taxon-name-part-type="family">Ichneumonidae</tp:taxon-name-part></tp:taxon-name>, <tp:taxon-name><tp:taxon-name-part taxon-name-part-type="subfamily">Pimplinae</tp:taxon-name-part></tp:taxon-name>) from Uruguay: a replacement name, new records, and an identification key to the species. ZooKeys 1007: 23–47. <ext-link xlink:href="10.3897/zookeys.1007.56328" ext-link-type="doi" xlink:type="simple">https://doi.org/10.3897/zookeys.1007.56328</ext-link></mixed-citation></ref><ref id="B30"><mixed-citation xmlns:xlink="http://www.w3.org/1999/xlink" xlink:type="simple">Yu DS, van Achterberg C, Horstmann K (2016) World <tp:taxon-name><tp:taxon-name-part taxon-name-part-type="superfamily">Ichneumonoidea</tp:taxon-name-part></tp:taxon-name> 2015: Taxonomy, Biology, Morphology and Distribution. Taxapad 2016. Nepean, Ontario [database on flash drive].</mixed-citation></ref><ref id="B22"><mixed-citation xmlns:xlink="http://www.w3.org/1999/xlink" xlink:type="simple">Porter CC (1970) A revision of the South American species of <italic><tp:taxon-name><tp:taxon-name-part taxon-name-part-type="genus">Coccygomimus</tp:taxon-name-part></tp:taxon-name></italic> (<tp:taxon-name><tp:taxon-name-part taxon-name-part-type="order">Hymenoptera</tp:taxon-name-part></tp:taxon-name>, <tp:taxon-name><tp:taxon-name-part taxon-name-part-type="family">Ichneumonidae</tp:taxon-name-part></tp:taxon-name>). Studia Entomologica 13: 1–192.</mixed-citation></ref></ref-list></tp:taxon-treatment>
