# Supplementary material for: Type material of South American Pimpla Fabricius, 1804 (Hymenoptera, Ichneumonidae) housed in the Instituto Fundación Miguel Lillo, Argentina
Source: Zookeys. 2026 Jun 3;1281:147–70. doi: 10.3897/zookeys.1281.194880 (PMC13254551; doi:10.3897/zookeys.1281.194880)
Supplement: XML Treatment for Pimpla tafiae [file zookeys.1281.194880-treatment11.xml]

<!DOCTYPE tp:taxon-treatment
  PUBLIC "-//TaxonX//DTD Taxonomic Treatment Publishing DTD v0 20100105//EN" "tax-treatment-NSO.dtd">
<tp:taxon-treatment xmlns:tp="http://www.plazi.org/taxpub"><tp:treatment-meta><kwd-group><label>Taxon classification</label><kwd>
                <named-content content-type="kingdom">Animalia</named-content>
              </kwd><kwd>
                <named-content content-type="order">Hymenoptera</named-content>
              </kwd><kwd>
                <named-content content-type="family">Ichneumonidae</named-content>
              </kwd></kwd-group><mixed-citation publication-type="journal"><person-group><name><surname>Pádua</surname><given-names>Diego G.</given-names></name><name><surname>Pérez</surname><given-names>Emilia C.</given-names></name><name><surname>Araujo</surname><given-names>Rodrigo O.</given-names></name></person-group><article-title>Type material of South American <italic><tp:taxon-name><tp:taxon-name-part taxon-name-part-type="genus" reg="Pimpla">Pimpla</tp:taxon-name-part></tp:taxon-name></italic> Fabricius, 1804 (<tp:taxon-name><tp:taxon-name-part taxon-name-part-type="order" reg="Hymenoptera">Hymenoptera</tp:taxon-name-part></tp:taxon-name>, <tp:taxon-name><tp:taxon-name-part taxon-name-part-type="family" reg="Ichneumonidae">Ichneumonidae</tp:taxon-name-part></tp:taxon-name>) housed in the Instituto Fundación Miguel Lillo, Argentina</article-title><source>Zookeys</source><day>03</day><month>06</month><year>2026</year><volume>1281</volume><fpage>147</fpage><lpage>170</lpage><pub-id pub-id-type="doi">10.3897/zookeys.1281.194880</pub-id></mixed-citation></tp:treatment-meta><tp:nomenclature><tp:taxon-name><object-id xmlns:xlink="http://www.w3.org/1999/xlink" content-type="arpha" xlink:type="simple">B15A20A1-DC16-5803-A075-722CB9BEC08A</object-id>
                    		<tp:taxon-name-part taxon-name-part-type="genus" reg="Pimpla">Pimpla</tp:taxon-name-part> <tp:taxon-name-part taxon-name-part-type="species" reg="tafiae">tafiae</tp:taxon-name-part>
                    	</tp:taxon-name><tp:taxon-authority>(Porter, 1970)</tp:taxon-authority><tp:nomenclature-citation-list><tp:nomenclature-citation><tp:taxon-name><tp:taxon-name-part taxon-name-part-type="genus" reg="Coccygomimus">Coccygomimus</tp:taxon-name-part> <tp:taxon-name-part taxon-name-part-type="species" reg="tafiae">tafiae</tp:taxon-name-part></tp:taxon-name><comment> Porter, 1970: 112. Holotype, female, Argentina (<abbrev xmlns:xlink="http://www.w3.org/1999/xlink" xlink:title="Instituto Fundación Miguel Lillo" xlink:type="simple">IFML</abbrev>) (Fig. <xref ref-type="fig" rid="F10">10</xref>).</comment></tp:nomenclature-citation></tp:nomenclature-citation-list></tp:nomenclature><tp:treatment-sec sec-type="Diagnosis"><title>Diagnosis.</title><p>This species can be distinguished from the other Neotropical species of <italic><tp:taxon-name><tp:taxon-name-part taxon-name-part-type="genus" reg="Pimpla">Pimpla</tp:taxon-name-part></tp:taxon-name></italic> by the combination of the following character states: 1) laterotergite V 4.2 × longer than wide (5.0 × in male) (Fig. <xref ref-type="fig" rid="F10">10B</xref>); 2) metasoma black, sometimes variably pale brown stained white apical bands on all tergites (Fig. <xref ref-type="fig" rid="F10">10E</xref>); 3) mesosoma black, with extensive white markings on the pronotum, mesoscutum, tegula, scutellum, subalarum, mesopleuron, and propodeum (Fig. <xref ref-type="fig" rid="F10">10A</xref>); 4) legs distinctly bicoloured (coxae variously black, red, and white-marked, fore femur red, mid femur red with dusky apex, hind femur predominantly black with reddish markings, fore tibia white-striped, mid and hind tibiae blackish with a narrow premedian white annulus, hind tarsus blackish to black) (Fig. <xref ref-type="fig" rid="F10">10A</xref>); 5) wings hyaline, faintly brownish apically (Fig. <xref ref-type="fig" rid="F10">10A</xref>); 6) malar space about 0.7–0.8 × the basal width of the mandible (0.5–0.65 × in male) (Fig. <xref ref-type="fig" rid="F10">10C</xref>); 7) tergite II slightly dull-shining, with strong fine microreticulation and numerous shallow, irregularly spaced punctures, becoming weaker centrally and apically (Fig. <xref ref-type="fig" rid="F10">10E</xref>); 8) female with ovipositor cylindrical, dorsal valve weakly convex on tip (Fig. <xref ref-type="fig" rid="F10">10D</xref>); 9) ovipositor sheath about 0.9 × as long as hind tibia.</p><fig id="F10" position="float" orientation="portrait"><object-id xmlns:xlink="http://www.w3.org/1999/xlink" content-type="doi" xlink:type="simple">10.3897/zookeys.1281.194880.figure10</object-id><object-id xmlns:xlink="http://www.w3.org/1999/xlink" content-type="arpha" xlink:type="simple">87D66780-00BD-5A89-956B-7696176A29C5</object-id><label>Figure 10.</label><caption><p><italic><tp:taxon-name><tp:taxon-name-part taxon-name-part-type="genus" reg="Pimpla">Pimpla</tp:taxon-name-part> <tp:taxon-name-part taxon-name-part-type="species" reg="tafiae">tafiae</tp:taxon-name-part></tp:taxon-name></italic> (Porter, 1970), female, holotype. <bold>A</bold>. Body, lateral view; <bold>B</bold>. Metasoma, ventral view; <bold>C</bold>. Face, frontal view; <bold>D</bold>. Ovipositor, lateral view; <bold>E</bold>. Metasoma, dorsal view.</p></caption><graphic xmlns:xlink="http://www.w3.org/1999/xlink" xlink:href="zookeys-1281-147_article-194880__-g010.jpg" id="oo_1667734.jpg" position="float" orientation="portrait" xlink:type="simple"><uri content-type="original_file" xlink:type="simple">https://binary.pensoft.net/fig/1667734</uri></graphic></fig></tp:treatment-sec><tp:treatment-sec sec-type="Host"><title>Host.</title><p><italic><tp:taxon-name><tp:taxon-name-part taxon-name-part-type="genus" reg="Locha">Locha</tp:taxon-name-part></tp:taxon-name></italic> sp. (<tp:taxon-name><tp:taxon-name-part taxon-name-part-type="family" reg="Geometridae">Geometridae</tp:taxon-name-part></tp:taxon-name>) (<xref ref-type="bibr" rid="B30">Yu et al. 2016</xref>).</p></tp:treatment-sec><tp:treatment-sec sec-type="Distribution"><title>Distribution.</title><p>Argentina and Ecuador (<xref ref-type="bibr" rid="B30">Yu et al. 2016</xref>).</p></tp:treatment-sec><tp:treatment-sec sec-type="Material examined"><title>Material examined.</title><p><bold><italic>Holotype</italic></bold>, female. Argentina • Tucuman, Tafí del Valle, III.3–12.1966 // A. García &amp; C. Porter // <tp:taxon-name><tp:taxon-name-part taxon-name-part-type="genus" reg="Coccygomimus">Coccygomimus</tp:taxon-name-part> <tp:taxon-name-part taxon-name-part-type="species" reg="tafiae">tafiae</tp:taxon-name-part></tp:taxon-name> Porter, det. Porter // Type // Holotipo // Coleccion Inst. Fund. M. Lillo (4000) S.M. Tucuman, Tucuman, Argentina // THYM201.</p></tp:treatment-sec><tp:treatment-sec sec-type="Comments"><title>Comments.</title><p>This species belongs to the <italic><tp:taxon-name><tp:taxon-name-part taxon-name-part-type="genus" reg="Pimpla">P.</tp:taxon-name-part> <tp:taxon-name-part taxon-name-part-type="species" reg="albomarginata">albomarginata</tp:taxon-name-part></tp:taxon-name></italic> species group; see the comments under <italic><tp:taxon-name><tp:taxon-name-part taxon-name-part-type="genus" reg="Pimpla">Pimpla</tp:taxon-name-part> <tp:taxon-name-part taxon-name-part-type="species" reg="aeola">aeola</tp:taxon-name-part></tp:taxon-name></italic>.</p></tp:treatment-sec><ref-list><ref id="B30"><mixed-citation xmlns:xlink="http://www.w3.org/1999/xlink" xlink:type="simple">Yu DS, van Achterberg C, Horstmann K (2016) World <tp:taxon-name><tp:taxon-name-part taxon-name-part-type="superfamily">Ichneumonoidea</tp:taxon-name-part></tp:taxon-name> 2015: Taxonomy, Biology, Morphology and Distribution. Taxapad 2016. Nepean, Ontario [database on flash drive].</mixed-citation></ref></ref-list></tp:taxon-treatment>
